# Supplementary material for: Determination and Quantification of Acetaldehyde, Acetone, and Methanol in Hand Sanitizers Using Headspace GC/MS: Effect of Storage Time and Temperature
Source: Int J Environ Res Public Health. 2024 Jan 9;21(1):74. doi: 10.3390/ijerph21010074 (PMC10815429; doi:10.3390/ijerph21010074)
Supplement: Supplementary file 1 [file ijerph-21-00074-s001.zip]

Archive with 1 entries (1 files):
- ijerph-2728183-supplementary.pdf
